# Supplementary material for: Carrot RG-I Reduces Interindividual Differences between 24 Adults through Consistent Effects on Gut Microbiota Composition and Function Ex Vivo
Source: Nutrients. 2023 Apr 26;15(9):2090. doi: 10.3390/nu15092090 (PMC10180869; doi:10.3390/nu15092090)
Supplement: Supplementary file 1 [file nutrients-15-02090-s001.zip]

Archive with 1 entries (1 files):
- nutrients-2352537-supplementary.pdf
